# Supplementary material for: A type IV Autotaxin inhibitor ameliorates acute liver injury and nonalcoholic steatohepatitis
Source: EMBO Mol Med. 2022 Jul 14;14(9):e16333. doi: 10.15252/emmm.202216333 (PMC9449594; doi:10.15252/emmm.202216333)
Supplement: Supplementary file 3 — Source Data for Expanded View [file EMMM-14-e16333-s006.zip]

Archive with 5 entries (4 files):
- Uncropped_images_FigureEV5.pdf
- __MACOSX/
- __MACOSX/._Uncropped_images_FigureEV5.pdf
- Uncropped_images_FigureEV3.pdf
- __MACOSX/._Uncropped_images_FigureEV3.pdf
